# Supplementary material for: Domain Localization by Graphene Oxide in Supported Lipid Bilayers
Source: Int J Mol Sci. 2023 Apr 28;24(9):7999. doi: 10.3390/ijms24097999 (PMC10178265; doi:10.3390/ijms24097999)
Supplement: Supplementary file 1 [file ijms-24-07999-s001.zip]

Archive with 1 entries (1 files):
- ijms-2166518-supplementary.pdf
